# Supplementary material for: Cancer Worry Distribution and Willingness to Undergo Colonoscopy at Three Levels of Hypothetical Cancer Risk—A Population-Based Survey in Sweden
Source: Cancers (Basel). 2022 Feb 12;14(4):918. doi: 10.3390/cancers14040918 (PMC8870195; doi:10.3390/cancers14040918)
Supplement: Supplementary file 1 [file cancers-14-00918-s001.zip]

Archive with 2 entries (2 files):
- cancers-1575752-supplementary file1.pdf
- cancers-1575752-supplementary_file2_surveyinvitation.pdf
